# Supplementary material for: Genetic mapping revealed that the Pun2 gene in Capsicum chacoense encodes a putative aminotransferase
Source: Front Plant Sci. 2022 Nov 1;13:1039393. doi: 10.3389/fpls.2022.1039393 (PMC9664168; doi:10.3389/fpls.2022.1039393)
Supplement: Supplementary file 7 [file Table_1.xlsx]

## Sheet: Table S1
Table S1. The segregation ratio of pungency phenotype in ‘PJ’ F2 population.
Phenotyping method	Pungent:Non-pungent	Ratio	𝑥2 (3:1)*	P
Gibb's analysis	4 days, 20:55:00	2.11:1	4.68	0.031 <0.05
HPLC analysis	3 days, 4:44:00	1.72:1	8.71	0.003 <0.05
* Significant limit of 𝑥2 (P=0.05, df=1) = 3.84
