# Supplementary material for: Genetic mapping revealed that the Pun2 gene in Capsicum chacoense encodes a putative aminotransferase
Source: Front Plant Sci. 2022 Nov 1;13:1039393. doi: 10.3389/fpls.2022.1039393 (PMC9664168; doi:10.3389/fpls.2022.1039393)
Supplement: Supplementary file 8 [file Table_2.xlsx]

## Sheet: Table S2
Table S2. The numbers of sequencing reads from GBS and SNPs from QTL mapping.
	PJ F2 population
Number of plants	178
Genotyping method	GBS
Average number of reads per sample	2803611
Total number of SNPs	2146984
Average distance between SNPs (bp)	29906
