# Supplementary material for: Genetic mapping revealed that the Pun2 gene in Capsicum chacoense encodes a putative aminotransferase
Source: Front Plant Sci. 2022 Nov 1;13:1039393. doi: 10.3389/fpls.2022.1039393 (PMC9664168; doi:10.3389/fpls.2022.1039393)
Supplement: Supplementary file 9 [file Table_3.xlsx]

## Sheet: Table S3
Table S3. Summary of the sequencing data and the linkage map constructed from the ‘PJ’ F2 population.
Chr.	Number of SNPs	Number of bins	Physical length of bin		Genetic distance of bin
			(Mb)		(cM)
			Mean	Total	Mean	Total
1	1115	161	170.447	334	319.257	636.1
2	639	81	87.3333	176	140.326	234.1
3	965	135	146.015	292	236.166	525.2
4	839	134	137.045	272	346.497	752
5	703	115	128.174	250	225.691	439.4
6	803	114	130.175	250	229.785	492.5
7	989	128	135.375	264	321.848	575
8	637	82	89.3415	174	208.987	409.5
9	847	119	141.361	272	157.415	322.8
10	844	112	122.536	240	211.042	340.8
11	969	127	139.37	272	233.122	485.7
12	786	114	129.86	258	126.312	263.3
Total	10136	1422		3054		5476.4
